# Supplementary material for: Enhanced Endogenous GABA Biosynthesis Modifies Fruit Production and GABA Accumulation in a Medium‐Sized Tomato Cultivar Under Salt Stress
Source: Plant Environ Interact. 2026 Jul 15;7(4):e70187. doi: 10.1002/pei3.70187 (PMC13373451; doi:10.1002/pei3.70187)
Supplement: Supplementary file 1 — Table S1: Summary of two‐way ANOVA statistics (F values, p values) and effect sizes (ηp 2, Cohen's d) for yield, fruit number, fruit fresh weight, dry matter content, GABA concentration, GABA content per fruit, TSS, proline, and ascorbic acid across cultivar and salt stress treatments. [file PEI3-7-e70187-s001.xlsx]

## Sheet: Table S1
Table S1. Summary of two-way ANOVA statistics (F values, p values) and effect sizes (ηp², Cohen's d) for yield, fruit number, fruit fresh weight, dry matter content, GABA concentration, GABA content per fruit, TSS, proline, and ascorbic acid across cultivar and salt stress treatments.
Trait	Factor / Comparison	F value	p value	Effect size	Interpretation
Yield	Cultivar	F(1,16) = 1.98	0.179	ηp² = 0.110	Not significant
	Salt stress	F(1,16) = 0.59	0.455	ηp² = 0.035	Not significant
	Cultivar × salt stress	F(1,16) = 0.51	0.485	ηp² = 0.031	Not significant
	Salt effect in ER	—	—	Cohen's d = 0.22	Small effect
	Salt effect in ERHG	—	—	Cohen's d = 0.66	Moderate effect
Fruit number	Cultivar	—	0.273	ηp² = 0.075	Not significant
	Salt stress	F(1,16) = 11.62	0.004	ηp² = 0.421	Significant stress effect
	Cultivar × salt stress	—	0.237	ηp² = 0.086	Not significant
	Salt effect in ER	—	—	Cohen's d = 0.97	Large effect
	Salt effect in ERHG	—	—	Cohen's d = 2.08	Very large effect
Fruit fresh weight	Cultivar	—	0.575	—	Not significant
	Salt stress	F(1,16) = 41.54	< 0.001	ηp² = 0.722	Significant stress effect
	Cultivar × salt stress	F(1,16) = 1.89	0.188	ηp² = 0.106	Not significant
Dry matter content	Cultivar	—	0.537	—	Not significant
	Salt stress	F(1,16) = 10.23	0.006	ηp² = 0.390	Significant stress effect
	Cultivar × salt stress	F(1,16) = 4.61	0.048	ηp² = 0.224	Significant interaction
GABA concentration	Cultivar	F(1,16) = 9.70	0.007	ηp² = 0.377	Significant cultivar effect
	Salt stress	F(1,16) = 15.40	0.001	ηp² = 0.490	Significant stress effect
	Cultivar × salt stress	—	0.447	—	Not significant
GABA content per fruit	Cultivar	F(1,16) = 8.01	0.012	ηp² = 0.334	Significant cultivar effect
	Salt stress	—	0.378	—	Not significant
	Cultivar × salt stress	—	0.414	—	Not significant
	Salt effect in ER	—	—	Cohen's d = 0.03	Negligible effect
	Salt effect in ERHG	—	—	Cohen's d = 1.64	Very large effect
TSS	Cultivar	—	Not significant	ηp² = 0.155	Substantial effect size
	Salt stress	—	Significant	—	Significant stress effect
	High-GABA effect under control	—	—	Cohen's d = 0.61	Moderate effect
	High-GABA effect under salt stress	—	—	Cohen's d = 0.92	Large effect
Proline	Genotype	—	0.297	—	Not significant
	Salt stress	F(1,8) = 6.62	0.033	ηp² = 0.453	Significant stress effect
	Genotype × salt stress	—	0.413	—	Not significant
Ascorbic acid	Genotype	—	0.064	—	Not significant
	Salt stress	F(1,8) = 28.90	< 0.001	ηp² = 0.783	Significant stress effect
	Genotype × salt stress	F(1,8) = 6.46	0.035	ηp² = 0.447	Significant interaction
